# Supplementary material for: Perceptions of In-home Monitoring Technology for Activities of Daily Living: Semistructured Interview Study With Community-Dwelling Older Adults
Source: JMIR Aging. 2022 May 5;5(2):e33714. doi: 10.2196/33714 (PMC9121226; doi:10.2196/33714)
Supplement: Multimedia Appendix 2 [file aging_v5i2e33714_app2.xlsx]

## Sheet: All Participant Quotes
iD	M/F	Group	Quote	Topic	Theme	Sub-Theme
007JR	F	55-69	Although we have got a big shower that we had put in a few years ago with the thought for when we get older, you know.	ADLs	Influencing factors	Housing situation
001WB	M	55-69	the physical ability which deteriorates.	ADLs	Influencing factors	Physical ability
001WB	M	55-69	being an ex soldier and that and having been injured and injuring myself in various outdoor activities as I get older like I suffer with chronic pain… some days when I’m really in bad pain I do struggle to do sort of heavy things like lifting boxes or doing a big pile of dishes or something like that.	ADLs	Influencing factors	Physical ability
001WB	M	55-69	I know from speaking to my doctor that it’ll all get more difficult.	ADLs	Influencing factors	Physical ability
001WB	M	55-69	I wouldn’t use an aluminium stick. I’ve got a wooden stick, which is a cracking stick …. hmm, yeah pride	ADLs	Assistance (resistance)	Pride/Dignity/Self-Respect
001WB	M	55-69	well the middle one <actigraph> I think is a bit obvious. The top one you can shove in a pocket, so its not obvious. The middle one is a bit too obvious for me liking	Wearable sensors	Disadvantages	Reaction of other people
001WB	M	55-69	I mean the thing is about that its like if I was living on ma own, ehh it would be good to be assured that if I did sit down in a chair and have a heart attack and I’m unconscious or something you know what I mean? And I hadn’t moved for two days or something then somebody would come and find me, know what I mean	General sensor use	Advantages	Reassurance
001WB	M	55-69	Because people will be saying “well whats that” you know what I mean? It’ll be people saying “why you wearing this” and you’ll have to start making excuses. Top one see it can go in a pocket so it can be out of sight. The ring is just a ring. I mean I wear a ring anyway so yeah. I wouldn’t be happy with that one <actigraph>, no	Wearable sensors	Disadvantages	Reaction of other people
001WB	M	55-69	you don’t want to come across as being vulnerable, you know what I mean… its the ex soldiers you know what I mean, we don’t wanna be seen as vulnerable and that we need help	Wearable sensors	Disadvantages	Reaction of other people
001WB	M	55-69	have worked with the stuff at the bottom because I did a short six month contract at the end of last year.	Environmental sensors	Existing knowledge	Employment
001WB	M	55-69	at a home for people with dementia so we had the mats and the chair sensor to basically monitor when they were getting out of bed. Put a foot on the floor, the beeper would go off and we would go and see if they’re okay. Y’know especially at night times. Some people who are at risk of falling, we had the chair exit pads but all this other stuff at the top	Environmental sensors	Existing knowledge	Employment
001WB	M	55-69	I was say in a position in the future when I’m on my own I wouldn’t have any issue with that <environmental> being there and people knowing that I’m alright because im opening the door, closing the door, boiling the kettle eh if they knew I was going from room to room. Then I would feel that if I did have some sort of accident, which was always my concern when I lived alone, if I have a heart att…	Environmental sensors	Advantages	Reassurance
001WB	M	55-69	You never know whats around the corner, then I would actually feel reassured with all this stuff at the top	Environmental sensors	Advantages	Reassurance
001WB	M	55-69	yeah for dementia I mean then definitely. But maybe not for dementia as such, but people who are assessed to be at risk for falls.	General sensor use	Influencing factors	Health status
002FC	F	55-69	So you can’t move something round and its.. like you clean the fish for instance. You know, and if you couldn’t do that you couldn’t have a fish tank because you couldn’t clean them out. so you know there’s little things that stop you doing something that you’ve done I suppose isn’t it.	ADLs	Influencing factors	Physical ability
002FC	F	55-69	well, so theres some<areas you wouldn't want help>. You could get someone to come in a wash you and get you dressed and get you in and out of bed. That’s kind of the worst innit. And go to the toilet, all related to personal care really isn’t it	ADLs	High Importance	Pride/Dignity/Self-Respect
003MC	M	55-69	There’s the social side of things as well. Meeting up with people and going out. Enjoying things… adds into the mental health side of things	ADLs	High Importance	Mental health
002FC	F	55-69	And it<fibion> needs a pocket, or somewhere to put it	Wearable sensors	Disadvantages	Practicality of everyday use
002FC	F	55-69	but your right about what if it can’t go in water then, then that.. you know.. you’ll probably put it in water at some point	Wearable sensors	Disadvantages	Practicality of everyday use
002FC	F	55-69	well then it depends on what kind of independence you’ve got doesn’t it.... Because you don’t really need to know if he’s gone out the door or not because he’s not going to do that whereas you say, with dementia, yeah I could see that’s useful. But I think it depends on your use	Environmental sensors	Influencing factors	Health status
002FC	F	55-69	I mean just like with my dad, he’s not got a phone or anything and you might worry so it might be good just to have that plug one. So you can see that, okay he’s made a cup of tea, he’s fine.	Environmental sensors	Advantages	Reassurance
002FC	F	55-69	No I mean people are going to be thinking “oh someone is watching me” all the time	Environmental sensors	Disadvantages	Privacy issues
002FC	F	55-69	If I was not bad but just wanted someone to know I was alright, I’d be like “yeah okay then, they’ll know if I’m making a cup of tea or something”	Environmental sensors	Advantages	Reassurance
002FC	F	55-69	– yeah, well to me. Its about different levels.	Environmental sensors	Influencing factors	Health status
002FC	F	55-69	but you know its interesting, my mums really good with that sort of thing and she’s a similar age. Its – some people have taken to it, some people haven’t haven’t they at that age.	General sensor use	Influencing factors	Technology acceptance
002FC	F	55-69	and I think like with your mum, she just thinks she’s gonna ruin it if she presses anything… which she does mess it up, but shes not breaking it! … its always fixable, so give it a go you know. Don’t be scared. Yeah no she does seem to be scared of it doesn’t she?	General sensor use	Influencing factors	Experience
002FC	F	55-69	don’t make it <technology> do things that they don’t need it to do. Just “I need it to do that so do that”… don’t over-engineer it.	General sensor use	Future development	Focus on need
003MC	M	55-69	Pain. Being able to walk without pain. Wash without pain… so I’ve got shoulder pain um that sort of thing that kicks in. um stops you doing quite a few things. Um so its mainly medical things that will stop you doing things	ADLs	Influencing factors	Physical ability
010BC	M	55-69	because if you couldn’t eat you couldn’t get out of bed	ADLs	High Importance	Relation to other activities
003MC	M	55-69	well with the housework we do basically both at the same time. So we sort of do the dusting then we’d do the hoovering straight after so it’s a bit of each every time you do the household activities.	ADLs	Activity Specificity	Household activity
003MC	M	55-69	I think that A, the first one, you’ll probably get a certain generation losing it or forgetting it because its not attached to them	Wearable sensors	Disadvantages	Easy to lose/forget/damage
024SK	F	55-69	I haven’t got a pocket on my today. I’ve got a pocket because I’ve got a cardigan, but my dress – I haven’t got a… I wouldn’t have anywhere to put that. I’d have to stick it down my knickers or in my bra or something like that.	Wearable sensors	Disadvantages	practicality of everyday use
003MC	M	55-69	– yeah I think with that one there <fibion> it will just get lost, or damaged. They leave in a pocket and put it through a washing machine.	Wearable sensors	Disadvantages	Easy to lose/forget/damage
003MC	M	55-69	and I think one of the other big ones is probably the mat. So if you leave the house, people will know you’ve left the house.	Environmental sensors	Advantages	Reassurance
003MC	M	55-69	I think the first thing you’d look at is probably the one with the electric use to see any changes in that. And the PIR one and the mats are really when you’re wandering around or not wandering around	Environmental sensors	Influencing factors	Health status
003MC	M	55-69	yeah I think it would be good to have something that tracks that <own activities, like a fitbit>, yeah. Without a doubt.	Wearable sensors	Advantages	Motivation
003MC	M	55-69	I think it’s the generations are getting older and they’re not so worried about technology. Its just like a day to day thing for us but when you’re sort of in your 80s now you’ve never been used to it.	General sensor use	Influencing factors	Technology acceptance
003MC	M	55-69	yeah so i guess it’s the educational side of it, yes. Teaching them about it – making sure the IT works for them rather than its just there	General sensor use	Future development	Education
012SH	F	55-69	I think doing “light household activity” – gosh that’s hard – is important because you’be got to keep yourself active haven’t you?	ADLs	High Importance	Maintain physical function
010BC	M	55-69	that would rank, not the highest but of all because, obviously, if you can’t get out your chair then you can’t go out in your car, but it is quite important	ADLs	High Importance	Relation to other activities
007JR	F	55-69	I’ve set myself a target or going on a little walk every day to build up my fitness again, so I’m just trying to – just out of curiosity, seeing how far I’m going every day	Wearable sensors	Advantages	Motivation
023DK	M	55-69	with something like that <actigraph>, I mean, that could be hidden. You’ve got it on and its hidden up a sleeve, you’re not going to be able to see it… the strap around the waist could be hidden. It could be easily hidden underneath clothing and then, you know, if you’re wearing a jacket or something as well its not going to be seen, and people wouldn’t ask	Wearable sensors	Advantages	Unobtrusive
011SC	F	55-69	that's always me. <prepare breakfast>	ADLs	Influencing factors	Housing situation
012SH	F	55-69	its still important <shopping> because I think you need to get out and socialise as well don’t you, the older your getting.	ADLs	High Importance	Relation to other activities
007JR	F	55-69	I had an elderly friend I used to go and visit and one time when I was visiting her she was saying that the hairdresser hadn’t been that week and she was struggling to wash her hair, and I said “well why don’t you just go in your shower?” and she said she couldn’t physically climb over her bath to get into the shower	ADLs	Influencing factors	Physical ability
007JR	F	55-69	Funnily enough I’m wearing a smart watch at the moment, only because	Wearable sensors	Existing knowledge	Similar technology
017SC	M	55-69	it would enable you to see how much exercise you are doing, make sure you are actually moving… I’ve got an allotment and so if your digging the allotment it’s a lot different exercise to walking to the shops so it might not know how much exercise you’re doing but it would be good to see, you know, that your are active and you are keeping moving.	Wearable sensors	Advantages	Motivation
007JR	F	55-69	I don’t think I’d want it to just sit in my pocket because I would probably lose it	Wearable sensors	Disadvantages	Easy to lose/forget/damage
005PC	F	70+	oh yes, charging, that’s the thing haha	Wearable sensors	Disadvantages	Charging need
023DK	M	55-69	under the exercise sensor it is. I just sit and do the same pace, but then at the end it tells me how many calories I’ve burned, how long I’ve been exercising, it tells me the fat burn rate and my heart rates – stuff like that. But its just, sort of, for me its quite interesting to see that the more I’m doing the less strain I’m putting on my heart	Wearable sensors	Advantages	Motivation
010BC	M	55-69	it's amazing that even our relatively early retirement age, how difficult it is to get out of bed first thing in the morning… and to get everything started, a relatively young retiring age I'd say	ADLs	Influencing factors	Physical ability
012SH	F	55-69	I have a problem with my hip so I understand that now <mobility related>	ADLs	Influencing factors	Physical ability
007JR	F	55-69	I would hate to be in a position where I can’t get on and off the toilet, or get myself dressed, or feed myself. I mean if I got to that stage then shoot me, you know	ADLs	High Importance	Pride/Dignity/Self-Respect
012SH	F	55-69	standing up from sitting in a chair”, now I see I understand that is getting harder because I have got a problem with my hip which is being looked at.	ADLs	Influencing factors	Physical ability
023DK	M	55-69	yeah, got them. Got Fitbits. But I know there are all sorts of heart monitors and stuff like that you can wear nowadays	Wearable sensors	Existing knowledge	Similar technology
032TB	M	55-69	looking back at the idea of the apps you can get to make 10,000 steps and you find that people are running around tables in order to make up their steps, its gives you the incentive. So if that had a, er, a device we could see our progress on, like getting up and down stairs or moving around then that would be useful	Wearable sensors	Advantages	Motivation
006BR	F	70+	: Hmmmmm not really, no. Just remembering to charge it.	Wearable sensors	Disadvantages	Charging need
007JR	F	55-69	I mean the chair one would have been useful for my friend. Well as I say, she had days on her own where I suspect she just sat all day watching the telly, which was probably all she wanted to do, erm but something like that would have been useful because you would have been able to say “well actually, she’s sat for 6 hours and not got up”,	Environmental sensors	Advantages	Identify sedentary behaviour
024SK	F	55-69	its annoying because there’s things you want to, or used to be able to do, that you can’t	ADLs	Influencing factors	Physical ability
006BR	F	70+	it would be better to have one that would just do the lot rather than one that just picks ones thing out, really… One that could combine the whole lot would be better.	General sensor use	Future development	Simplicity
010BC	M	55-69	I mean they’ve <alexa> got to be listening to know that you want to talk to them – it is a little concerning but I thinks that’s more our generation rather than, you know, someone today that’s grown up with it, that’s all okay.	General sensor use	Influencing factors	Technology acceptance
007JR	F	55-69	I can’t imagine myself ever being at a stage where I can’t prepare myself a meal.	ADLs	High Importance	Pride/Dignity/Self-Respect
011SC	F	55-69	where there’s two of us its alright, sort of thing haha <remebering to do things / doing them>	ADLs	Influencing factors	Housing situation
032TB	M	55-69	dexterity of the hands. Er, I notice that when I go camping and my hands get cold – its very frustrating. And then holding things, or not being able to hold things, undoing jars and things, er, I would find that very debilitating	ADLs	Influencing factors	Physical ability
027BB	M	55-69	looking long term the main thing is being active… if you can keep yourself active then, through things like getting in and out of bed and, you know… or on the toilet, or getting off the toilet, then it all comes, you know, under that one umbrella, so to speak, of keeping yourself active... its like going upstairs, you know. Going upstairs, unless you live in a bungalow, is an activity	ADLs	High Importance	Maintain physical function
027BB	M	55-69	we generally used to be quite active but we’ve noticed that if we don’t do the exercises we do feel very lethargic so you have to force yourself to really do something	ADLs	High Importance	Maintain physical function
031SG	F	55-69	well we’ve got – I’ve got – the middle one which is more like a Fitbit	Wearable sensors	Existing knowledge	Similar technology
004JC	M	70+	well I’ve just downloaded on in my phone just to check me distance and calories… see where I’ve been, you know. Its simple… yeah it <tracking yourself> sort of spurs you on. You look at it one day and think “oh I’m sure I could beat that today	Wearable sensors	Advantages	Motivation
007JR	F	55-69	I’d wear one on a belt but I know what I’m like for losing things, and if I had that one in my pocket I’d probably lose it… or put it in the washing machine	Wearable sensors	Disadvantages	Easy to lose/forget/damage
012SH	F	55-69	you’d have to remember to put it in your pocket though don’t you? And you have to have a pocket in your clothing. Would I remember to pick it up every time? – probably not haha	Wearable sensors	Disadvantages	Easy to lose/forget/damage
007JR	F	55-69	I mean I’m not a great one for jewellery… other people would – especially if you put a nice big blingy stone on that – you know they might like that. Put on a big stone and have a tracking device in it as well so you’d know if they’ve gone walk about	Wearable sensors	Influencing factors	Design
007JR	F	55-69	some of these things might have been useful for her because, you know, you didn’t know from one visit to the next what she was doing so some things like this would have been useful	Environmental sensors	Advantages	Reassurance
007JR	F	55-69	I don’t know how useful that <plug sensor> would be unless you are wanting to – unless you have a fixation with boiling the kettle or something and you, you know, “are they boiling the kettle a 1000 time a day” or something	Environmental sensors	Influencing factors	Limited use
017SC	M	55-69	erm… it would be useful to maybe motivate you a little bit more. You know, if something told you you’d actually been sitting down for 6 hours then it might make you think “perhaps I ought to be doing a bit more”,	Environmental sensors	Advantages	Identify sedentary behaviour
007JR	F	55-69	I’ve kind of grown up with technology in a way. I mean obviously your lucky because you’ve – it’s always been there for you – but this has all been new things that have come in during my lifetime. Erm, but I’ve kind of got used to it	General sensor use	Influencing factors	Experience
007JR	F	55-69	for quite a while, and early on in the teaching career when I was 40, erm I was seen to be – or perceived to be – this person who was the computer wizard. But now, you know, I get a new smart phone and I like… it takes me like a month to get to grips with it you know. Erm so I do feel that things are passing me by a bit haha	General sensor use	Influencing factors	Experience
008AE	F	70+	I say be mobile, use the stairs if you're indoors because it helps the legs, yeah. Mobile, keeping fit as much as you can. And learning to breathe	ADLs	High Importance	Maintain physical function
016IA	F	55-69	its all to do with health and wellbeing isn’t it? Getting outside?	ADLs	High Importance	Mental health
032TB	M	55-69	as I lose my ability to lift things, erm, then, well yeah, making the bed will be difficult and would be classed as doing the heavy household. Erm, I’m just thinking that as I deteriorate, what would come next? Erm see I’ve seen people, and like with Anne’s hip, getting up and moving around the house – I never want that to happen to me	ADLs	Influencing factors	Physical ability
008AE	F	70+	So very important and it helps your mobility <light housework>	ADLs	High Importance	Maintain physical function
017SC	M	55-69	standing up from a chair, that’s in with getting in and out of bed because it proves you can actually do stuff	ADLs	High Importance	Relation to other activities
016IA	F	55-69	you could lose that ring easily… it could go into the washing machine without you noticing it.	Wearable sensors	Disadvantages	Easy to lose/forget/damage
012SH	F	55-69	Especially the ones where theres a sensor for when your moving, and when your using the doors and things. That’s quite good, I like that. And they’re not intrusive, that’s what I’m trying to say… because you’ve got your fire alarms and CO2 alarms and all that in your houses and you don’t notice them do you?	Environmental sensors	Advantages	Unintrusive
017SC	M	55-69	possibly more useful for older people. I mean, I consider myself fairly active and fit – I’m fairly mobile so you know… I’ve got older relatives that do sit around all day and don’t do anything so, you know, it could be more useful there to make sure they’re okay and to see if that are actually doing any exercise. But at the moment I can’t see it being of great use to me but you know	Environmental sensors	Influencing factors	Health status
012SH	F	55-69	I think that those things from a – being the daughter – that probably would have given us more reassurance	Environmental sensors	Advantages	Reassurance
012SH	F	55-69	especially if that’s something we could, as a daughter, look into. You know, if we’ve got access to that information that we could see they’re not doing something – yeah I think they would be brilliant.	General sensor use	Advantages	Reassurance
008AE	F	70+	yes very good because sometimes people sit down and you put telly on and you don't do anything. I know it doesn't happen to me right now but I think it would be very easy just sitting whereas if you're monitored it would make you think "I should move” or “I should get out of this chair and do a walk" – even going up the stairs, doing something. So I think monitoring is going to be a good idea	General sensor use	Advantages	Activity reminders
016IA	F	55-69	then getting in and out of bed is all to do with self-respect isn’t it?	ADLs	High Importance	Pride/Dignity/Self-Respect
012SH	F	55-69	Any sort of technology I will try and have a go at, and I am quite happy to embrace it moving forward, yeah. But then again I’ve got friends who – oof, no, no, no, no	General sensor use	Influencing factors	Technology acceptance
032TB	M	55-69	if we do get older and we lose our balance, then going outside would be a no-no wouldn’t it	ADLs	Influencing factors	Physical ability
010BC	M	55-69	I do that for both of us <foot care>… as I’m diabetic, I have to keep an eye on it – you know, your feet are quite important	ADLs	High Importance	Existing conditions
032TB	M	55-69	if you can’t get up from sitting down, I would find it very, well, immobilising. Obviously you’re either going to be stuck in a chair or, er, I can’t get down into a chair, so for me, yeah, that is important	ADLs	High Importance	Relation to other activities
008AE	F	70+	Because it <moving around the house> keeps you active, so you should try	ADLs	High Importance	Maintain physical function
032TB	M	55-69	light household activity, I would say washing up. Now I think that is important for me. Its not necessarily on your list, but the, um, its all about having clean crockery for use in the kitchen – you can’t cook for yourself without clean crockery so that goes with preparing food and feeding yourself... I mean I could eat off a dirty plate if I couldn’t wash up, its just not healthy	ADLs	High Importance	Relation to other activities
004JC	M	70+	I mean that <shopping> is a chore that gets you out sort of thing, you know out and about	ADLs	High Importance	Relation to other activities
005PC	F	70+	I think that’s <feet & toenails> quite important because if you don’t look after that you can’t walk properly anyway	ADLs	High Importance	Relation to other activities
024SK	F	55-69	I think socialising, and being able to socialise, is a vital – I would put that up with the top most important ones. I really would	ADLs	Additional Activity	Socialising
012SH	F	55-69	I need to be able to feed myself, prepare the dinner – I don’t do that, that’s my husbands job but yeah, he mightn't be around haha.	ADLs	Influencing factors	Housing situation
010BC	M	55-69	personally I would be better with something I didn’t have to wear, because the ring I would be taking off… I don’t wear watches and stuff like that so something that could just sort of sit in your pocket would be by far the best for me	Wearable sensors	Influencing factors	Design
010BC	M	55-69	as long as its not in my ear or anything like that, it fine <to have wearable sensors>	Wearable sensors	Influencing factors	Design
010BC	M	55-69	I mean I’ve always been quite, sort of, interested in the fitbits and and that sort of thing – the physical activity monitors and that but never… I’ve never wanted to spend that much money	Wearable sensors	Disadvantages	Cost
012SH	F	55-69	I was saying, well he was saying it’s the older people that won’t use it and I said “no, you can’t say that” because I’ve got friends that are younger that will not use technology – or can’t use it. It more like they won’t use it rather than they can’t use it.	General sensor use	Influencing factors	Technology acceptance
024SK	F	55-69	<to do these things> comfortably, with dignity – it is vitally important because if you are dirty, or smelly, you just don’t feel nice about yourself so.	ADLs	High Importance	Pride/Dignity/Self-Respect
012SH	F	55-69	what else would be important? So um… if it was my husband he’d be saying the gardening… no no, I have a man to do that – I don’t need to do that haha. Its why I have a husband!	ADLs	Influencing factors	Housing situation
011SC	F	55-69	changing the bed might <be more difficult>	ADLs	Activity Specificity	Changing the bed
018CW	F	70+	Its <Wii Fit> really very very good, and, um, you feel great afterwards when you think you’ve burned so many calories and you know, you’ve done something then. Same as when you are going for a walk	ADLs	High Importance	Maintain physical function
024SK	F	55-69	it’s a simple, physical thing but it has a massive mental impact on your ‘feel good’ and your, you know, self-esteem. If you think you smell, you don’t want to see people do you? And if you have no control over that, um, because you can’t clean yourself, then its going to – all your social activities are going to feel impaired because you don’t feel nice and normal and sociable because you smell.	ADLs	High Importance	Pride/Dignity/Self-Respect
024SK	F	55-69	that is the worst, yeah <losing independence in ADLs>. That’s horrible. Yeah, and its anything that takes that confidence away, and your self-esteem, it just rips it apart… its just demoralising	ADLs	High Importance	Pride/Dignity/Self-Respect
016IA	F	55-69	because so many old people move to a bungalow and then as soon as they move to a bungalow they lose the ability to go up and down the stairs… so its an important thing I think. And it helps to keep you fit	ADLs	Influencing factors	Housing situation
011SC	F	55-69	well we haven’t got any doors downstairs so that wouldn’t be much good haha… a lot of its all open plan downstairs so that wouldn’t be any good	Environmental sensors	Influencing factors	Limited use
011SC	F	55-69	my mum had one of them <floor mats>…	Environmental sensors	Existing knowledge	Family/Friends
011SC	F	55-69	first of all I said I don’t want one <alexa>, I don’t want one, she’s listening to what you’re saying and all that… we don’t really pay too much attention now. I must admit, it does cross my mind	General sensor use	Influencing factors	Data usage
011SC	F	55-69	when she stared to loose it a little bit she used to try and step over it <floor mat>	Environmental sensors	Influencing factors	Limited use
001WB	M	55-69	The lass does <making the bed> anyway, and the dishwasher	ADLs	Influencing factors	Housing situation
032TB	M	55-69	I think when people get frustrated when they can’t do what they like doing, I think their health deteriorate very quickly… I mean, some people lose the dexterity in their fingers through rheumatoid arthritis… if that happened to me, then I think I would go down mentally as well	ADLs	Influencing factors	Physical ability
010BC	M	55-69	Its not a very pleasant thing for anybody to have to do for you <toileting>	ADLs	High Importance	Pride/Dignity/Self-Respect
016IA	F	55-69	<stopping moving>the depression comes in and it’s a downhill slope from there with that.	ADLs	High Importance	Mental health
023DK	M	55-69	it really just losing your – its miniscule – but its your dignity. It plays on you for a wee while but then, I mean, if your in a strong enough relationship you can just ask your partner to do it haha. But then again, imagine if you're on your own	ADLs	High Importance	Pride/Dignity/Self-Respect
032TB	M	55-69	mine is actually going to be getting on and off the toilet, which I think id for my own dignity	ADLs	High Importance	Pride/Dignity/Self-Respect
006BR	F	70+	Quite an important one really <moving around the house> yeah because you have to do everything – you need to be able to do that to do everything else.	ADLs	High Importance	Relation to other activities
033AB	F	55-69	I’d say getting around the house, because I’ve got a problem with my hip at the moment, so that’s quite an achievement for me	ADLs	Influencing factors	Physical ability
023DK	M	55-69	yeah, pretty much. I mean, if your incapacitated for any reason… it’s the little things not being able to do for yourself that’s, its undignified. Having to ask someone to help you do basic, mundane things like even just going to the toilet if you can’t do it for yourself... I mean, that’s, for normal everyday living, yeah no problem but as soon as you can’t do them, something like that, you just…	ADLs	High Importance	Pride/Dignity/Self-Respect
013MB	M	70+	“getting in and out of bed”, because if you can’t do that then you’re not going to be able to do the others	ADLs	High Importance	Relation to other activities
025JD	F	70+	, I think the main things are the actual movement up and down, so whether its getting up, getting out of bed, getting on and off the loo, standing up from a chair, erm, being able to stand in the shower, move around and then come out and dry yourself, look after – its more personal hygiene stuff I think that causes more problems, erm, and basically mobility around the house	ADLs	High Importance	Maintain physical function
012SH	F	55-69	I will always make my own bed. Um, “making he beds” or “changing the beds” – see that’s a different thing isn’t it?	ADLs	Activity Specificity	Changing the bed
012SH	F	55-69	see making the beds is fine, I can do that. That’s easy because you just shake your duvet now don’t you, and that’s fine, but changing the bed, that’s does get harder because you have to fight with the whole duvet cover – the duvet and duvet cover… if I can’t change the beds then I’ll just get someone to do it for me	ADLs	Activity Specificity	Changing the bed
023DK	M	55-69	I think its just, you reach a point where you have no dignity left at all, and then you just don’t care anymore. You know you might, I mean I know with Ted, he knows himself that sometimes his hygiene is poor but there’s nothing he can do, he just has to sit there and wait until the carers come	ADLs	High Importance	Pride/Dignity/Self-Respect
010BC	M	55-69	well apparently my memory is awful anyway, um, so remembering things like where my keys are and to take tablets, things like that, is a chore but I think that the ability to move would probably be more important to us because while you’re reminding me to do them, and where things are, that side of its covered haha... She’ll always tell me where things are and I can still get to them	ADLs	Influencing factors	Housing situation
013MB	M	70+	I think that’s on the same category because if you can’t – if you’ve got problems with your feet you won’t be able to much of the other stuff	ADLs	High Importance	Relation to other activities
012SH	F	55-69	oh yeah I would definitely use them, because I think having had a mum who had dementia as well it as – and a lot of my friends that are living on their own are beginning to have problems – so these would be brilliant for those	Wearable sensors	Influencing factors	Health status
017SC	M	55-69	The only problem might be remembering to take it out and put it into other clothes when you get changed. Erm, the one round your waist, you couldn’t really forget that was there, and the one on your finger, I don’t think I’d be keen on that. I don’t like things on my hands	Wearable sensors	Disadvantages	Easy to lose/forget/damage
012SH	F	55-69	The bottom one, hmm maybe, maybe not because obviously as you are getting older, the old arthritis in your hands will stop it properly getting on and off and that could cause a problem couldn’t it?	Wearable sensors	Influencing factors	Health status
008AE	F	70+	Yes the not intrusive and if there on the wall they’re out of the way. You can't lose them or break them or put something on them	Environmental sensors	Advantages	Unintrusive
012SH	F	55-69	No. it wouldn’t bother me. I know there are people it would bother but it wouldn’t bother me in as much as, because my mum had dementia and I was constantly getting called to her flat, something like this before she got to that stage where it got messy, these things could probably have diagnosed her earlier	Environmental sensors	Advantages	Early diagnosis
012SH	F	55-69	things like this for her probably would have been good as well because she would have known – not in the later time but before that she would have known whether her mum was able to move around or things like that. These sort of things would have been brilliant for that I think.	Environmental sensors	Advantages	Early diagnosis
012SH	F	55-69	I think it’s – for people that have been through that or whatever sort of illnesses you’ve had with your elderly parents or whoever, this would probably be quite reassuring...I would have loved something like that for my mum. It would have been brilliant. And for, you know, going down the road for us as well I think something like that in our house would be brilliant for the girls, yeah.	Environmental sensors	Advantages	Reassurance
012SH	F	55-69	so things like, yeah I think these would all probably – definitely – have their uses. Especially if you are still independently living and haven’t got your carers coming in. Things like you bed pads and things – I mean if I could see that my mum was still on the bed pad when actually she should have been up – why is she still on that bed pad? Then I could, I would be able to investigate that woul…	Environmental sensors	Advantages	Reassurance
012SH	F	55-69	I mean we’re lucky aren’t we, we’ve just been through that lockdown period where you think “yeah we need to go out for our walk today”, “did I do my walk today?” – and obviously as you get older and the old brain cells are going “oh did I go for my walk today”, “oh no I haven’t” so yeah. And maybe I am sitting around more one day than another, so yeah, yeah. Yeah I think they could probably be qu…	General sensor use	Advantages	Activity reminders
012SH	F	55-69	For people that have never had anything to do with it, and are a bit worried about intrusion, they might have that feeling mightn’t they	Environmental sensors	Disadvantages	Privacy issues
023DK	M	55-69	So something like that, as its picking up movement and there’s been no movement, say, from the chair or in the room for hour, hour and a half, two hours – well he could have fallen asleep in his chair but if its going on 3, 4, 5 hours or something like that and nobody has moved then that where you start thinking “hang on a minute, they’re in that chair and they haven’t moved”. That’s when it’ll s…	Environmental sensors	Advantages	Reassurance
030DG	M	55-69	even if not necessarily for you, for your carer or family… they would be able to see if you’re moving around and, I don’t know if the timescale would be on it, but they would know what time you’re moving about	General sensor use	Advantages	Reassurance
012SH	F	55-69	Yeah, and also at different stages I think you might require different things … I think if – god forbid – you became housebound then maybe that arm sensor might not be as good as these sensors that you’re showing me at the moment, but um, yeah no I think both sets would be brilliant.	General sensor use	Influencing factors	Health status
006BR	F	70+	I’ll be honest I think a lot of older people do not like technology at all… I know a couple of people that just do not like it, and do not want to know. Erm, I don’t know, once they got used to it I suppose but it would be quite difficult to introduce to some of the people that I know.	General sensor use	Influencing factors	Technology acceptance
008AE	F	70+	I find it difficult and I do try. I do try but I find it difficult and I think you do as you get older but I do try mobile phone and I'm trying to use the iPad. I don't say I find it easy but I have to keep trying because I think you have to learn to do these things because that's the way of the future isn't it? To have to use these gadgets	General sensor use	Influencing factors	Technology acceptance
013MB	M	70+	I think that might be in the middle category there because again if you can’t do that <stand from a chair> the you’re going to be at least semi immobile. Might even be a bit higher actually	ADLs	High Importance	Relation to other activities
016IA	F	55-69	I would rate “heavy activities” as being important in order to keep yourself mobile, because is you don’t do those things you lose it. If you don’t use it you lose it	ADLs	Activity Specificity	Household activity
017SC	M	55-69	light housework is just dusting and cleaning and that sort of stuff. The heavy stuff would be the more physical things – plumbing, decorating, all the stuff that involves more physical exercise – digging… DIY yeah, gardening, that sort of thing	ADLs	Activity Specificity	Household activity
018CW	F	70+	oh its very important because if you don’t keep care of them <feet and toenails>, well, you will end up with problems if you don’t keep them trimmed or groomed properly… I suppose that it is <personal hygiene> but I have never looked at it like that because it just comes automatically	ADLs	High Importance	Relation to other activities
032TB	M	55-69	I believe that, well, there a dignity. I suppose I have problems in asking people to help me, so not being able to do the – the idea of not being able to go to the toilet, or having somebody to feed me or get me in and out of a chair, at this moment in time I would find that, I would hate to consider that. I’d like to keep myself fit enough to keep doing those things myself.	ADLs	High Importance	Pride/Dignity/Self-Respect
014PC	M	70+	its very important that is <making beds>. I don’t like an untidy bedroom.	ADLs	High Importance	Pride/Dignity/Self-Respect
014PC	M	70+	oh yeah, I’d be annoyed. Its very important to be able to dress myself. I don’t want women coming in here dressing me!	ADLs	High Importance	Pride/Dignity/Self-Respect
032TB	M	55-69	going up and downstairs, we don’t need that because we’ve got the downstairs toilet.	ADLs	Influencing factors	Housing situation
023DK	M	55-69	the one that goes in your pocket, you’re more likely to lose that	Wearable sensors	Disadvantages	Easy to lose/forget/damage
013MB	M	70+	not specifically about the wearing of it, um, I think there are concerns about the whole data collection issue, and what happens with it, and how secure it is. Um, but I mean the actual, the technology I don’t have a problem with. The problem lies with what people do with the information once they’ve got it	General sensor use	Influencing factors	Data usage
016IA	F	55-69	haha I don’t like the thought of any of them! Not because of privacy issues but it means that you are degenerating, you know? Because we’ve seen our parents, I mean our parents lived to their 90s so we saw all that decline and its not a good option	General sensor use	Influencing factors	Health status
030DG	M	55-69	at present, we wouldn’t see any need for it but as you’re getting older	General sensor use	Influencing factors	Health status
013MB	M	70+	I can’t see a problem with those. Um, they’re not physically intrusive, they don’t interfere with what you're doing around the house, so I don’t think I would have an issue with that type of technology	Environmental sensors	Advantages	Unintrusive
027BB	M	55-69	that’s good for mental, erm, mentally. Going out for some fresh air.	ADLs	High Importance	Mental health
027BB	M	55-69	<gardening> its good for your wellbeing isn’t it? getting out in the fresh air	ADLs	High Importance	Mental health
032TB	M	55-69	I don’t feel so isolated because of that <talking to neighbours>	ADLs	High Importance	Mental health
021GD	F	70+	lets have the getting in and out of bed because that’s the start to the day isn’t it.	ADLs	High Importance	Relation to other activities
021GD	F	70+	I mean standing up from sitting in a chair, again, you’re not going to be very independent if you can’t do that	ADLs	High Importance	Relation to other activities
017SC	M	55-69	I like the ones that goes in your pocket, because you don’t have to think about that. Erm, I think the one on your finger, the ring one, that looks like it’ll be annoying… And the one that went around your waist – yeah that would be alright on the face of it. It doesn’t look too uncomfortable, but I think the one in your pocket looks the most usable out of the three	Wearable sensors	Influencing factors	Design
030DG	M	55-69	so the fact that its on your wrist like a watch, you wouldn’t – it wouldn’t be intrusive, it would just be, and after a period of time you would just forget that its there	Wearable sensors	Advantages	Unobtrusive
014PC	M	70+	yeah, I’d be like James Bond wouldn’t I with sensors all over the place! Yeah that would be lovely. Yeah, excellent.	Environmental sensors	Influencing factors	Media influence
004JC	M	70+	we walk a lot. Just as I think now, if I sit about this knee will set and I’ll struggle with – you know, just keep. We try to do a mile and half to three miles a day	ADLs	High Importance	Maintain physical function
033AB	F	55-69	I find walking about and getting upstairs, and doing heavy work difficult because of my hip at the moment, so I find that very difficult	ADLs	Influencing factors	Physical ability
024SK	F	55-69	I think not the ring because if you are, especially if you are particularly elderly, your fingers aren’t necessarily straight or able… I think the ring looks like it could be, out of the three, the most easily mislaid, lost, not worn, you know, without realising	Wearable sensors	Disadvantages	Easy to lose/forget/damage
024SK	F	55-69	as long as it looked a little less, um, sort of, clinical and medical, um, then you wouldn’t mind wearing it	Wearable sensors	Influencing factors	Design
015AA	M	70+	well I think people are used to seeing things on people… and its not remarkable anymore. Erm, I am reminded to think about things like hearing aids – 20, 30 years ago people who wore hearing aids were stared at and looked and but now hearing aids are as normal as glasses... I mean I think technology is so widely accepted now that people don’t even comment. Fitbits, you know, people used to say “o…	Wearable sensors	Influencing factors	Combined use
016IA	F	55-69	it also depends how vulnerable it is from the security point of view and whether people are going to hack in and see it, you know, if you have no official access and use it for other reasons, i.e., to work out if you have gone away and then they can come in and help themselves to what they want.	Environmental sensors	Disadvantages	Privacy issues
017SC	M	55-69	They’ve all got their uses – perhaps I’m just thinking about where I am at the moment and I cant see it being a great use because if you're out of bed – if you’ve got the one that tells you the kettle is on then the machine that’s doing this would know you’ve got out of bed because the kettle’s been switched on.	Environmental sensors	Influencing factors	limited use
015AA	M	70+	its given me a lot to think about from what you’ve shown us and you’ve given us a vision of the future, and I think for people on their own, those sorts of things are going to be really important because services are diminishing and the more that you can monitor remotely, the more that you’re going to keep people safe	General sensor use	Advantages	Health monitoring
023DK	M	55-69	doing laundry and stuff would be quite heavy work I think, and just generally doing the dishes and stuff would be light work	ADLs	Activity Specificity	Household activity
022CB	F	70+	I think its very important to walk outdoors. You need the air, you need the fresh air. Because that’s how you build up your immune system.	ADLs	High Importance	Relation to other activities
019GW	M	70+	“walk outdoors” I think is essential for mental health, but its not absolutely necessary… I think its essential for mental health but, er, not for existing	ADLs	High Importance	Mental health
014PC	M	70+	it is important because I’ve got one flight of stairs where I live, and I live up that flight of stairs. I could use the lift, but every time I go out I come up the stairs. I get my little bit of exercise… I make a point of using the stairs, yeah. Well unless I have a stumble and Laura tells me off! Lucy’s mum, she tells me off for having a stumble – “use the bloody lift” she says but no, I’m goi…	ADLs	High Importance	Maintain physical function
005PC	F	70+	That’s because you don’t do it! <washing & ironing>	ADLs	Influencing factors	Housing situation
025JD	F	70+	If you cant do that then you can’t do anything else <get in and out of bed>	ADLs	High Importance	Relation to other activities
025JD	F	70+	Walking outdoors is important for your own sake – for yourself isn’t it	ADLs	High Importance	Mental health
030DG	M	55-69	I’d agree, the one on the wrist or belt. Especially as you get older, and if you start to go doolally, you wouldn’t remember it in a pocket and it may come off your finger	Wearable sensors	Disadvantages	Easy to lose/forget/damage
016IA	F	55-69	I suppose if you get to a point or stage where you require that then I would want it but we don’t require it, and we hope we won’t.	Wearable sensors	Influencing factors	Health status
016IA	F	55-69	that a bit “big brother” isn’t it!	Environmental sensors	Influencing factors	Media influence
013MB	M	70+	I’m not sure I’m keen on being monitored every time I go to the toilet as a possibility. Erm, but I can see the sense in it if its possible to do it, you know, for health reasons I can see the sense in it	General sensor use	Influencing factors	Health status
015AA	M	70+	they’re similar concerns with things like, er, Alexa and things like that, you know, the concerns there people have about how much information, or, you know, all these things	Environmental sensors	Disadvantages	Privacy issues
016IA	F	55-69	: I think a lot of it is confidence, and so many people I know who can’t manage with like the portal, and the internet and all the different ways – its because they don’t have enough expertise in it. We were born in a generation where nothing like that existed and really I do believe that the state should be addressing that, and not waiting until you get old. You know, you youngsters, you’ve grow…	General sensor use	Influencing factors	Experience
014PC	M	70+	I don’t want anyone being in here, putting me on a toilet or getting me a bloody commode or whatever. Yeah, I want me independence.	ADLs	High Importance	Pride/Dignity/Self-Respect
026CB	F	70+	: well that’s important <caring for feet/toenails> because you’re feet have got to carry you around for a long time haha	ADLs	High Importance	Relation to other activities
024SK	F	55-69	changing the bed, or turning a bed, hoovering which involves pushing, that’s quite physical, um, and maybe getting the washing and hanging the washing out maybe. Or, you know, bending down to get it out of the washing machine, that’s quite – I would call that heavy. But light stuff, like maybe putting the duster round or, um, like you said, a little bit of washing up, not too much of a problem	ADLs	Activity Specificity	Household activity
024SK	F	55-69	I’m going to say, from a lady point of view, yes. I don’t, sort of, um, I don’t want something that looks big and clunky and medical	Wearable sensors	Influencing factors	Design
005PC	F	70+	oh yeah definitely. I think it encourages you <tracking yourself>	Wearable sensors	Advantages	Motivation
030DG	M	55-69	I like the fact that its attached <wrist/waist> and you haven’t got to worry about it, because the ring may slip off	Wearable sensors	Disadvantages	Easy to lose/forget/damage
017SC	M	55-69	Erm, the movement detector, yeah, I could see that that could be useful just to see that people are moving. Erm, but I consider myself fairly active anyway so that – but for the moment I don’t think that would be a lot of use… but, yeah I mean they would all be useful in different ways but probably more as you get older rather than where I am now.	Environmental sensors	Influencing factors	Health status
017SC	M	55-69	I don’t think that would be any use for me at all at the moment, the door sensor, because I don’t shut any doors. Its an open plan house, and I live here on me own – I don’t shut any doors apart from the front door and the back door, so all that would be able to tell you is whether I was going in or out. Even the backdoor wouldn’t be that clever because I open it in the morning and shut it when I…	Environmental sensors	Disadvantages	Habitual behaviour
017SC	M	55-69	I think it would be more useful for people who you suspect aren’t moving about and aren’t mobile.	Environmental sensors	Influencing factors	Health status
030DG	M	55-69	I’d be a bit concerned about the plug, the appliance, because you could plug it into something else, so… for instance, you know “oh I don’t want them to know that I’m using it, I’ll plug it in to a different plug”… its not going to be accurate is it?	Environmental sensors	Influencing factors	Limited use
032TB	M	55-69	: I think they would be specific to your condition. Looking at the three you just mentioned there – the anti-wandering, chair exit and bed exit, and that would be specific to what you are looking for, so if you know someone is going to have, or is prone to fainting, or to, er, or go into a coma then that would be great because you would be able to monitor their movement	Environmental sensors	Influencing factors	Health status
033AB	F	55-69	I think that would be quite good because I will admit I do sit in a chair quite a lot, but then I do move around into the kitchen, so I think the idea of something in the hall would be quite good.	Environmental sensors	Advantages	Identify sedentary behaviour
033AB	F	55-69	I think the thing around your waist, and in your pocket – the one in the pocket I would really quite like, although the only thing is, what happens if you don’t have a pocket?	Wearable sensors	Disadvantages	practicality of everyday use
017SC	M	55-69	I can see that it has got its place, and from a medical point of view, if its being fed into a database and it could highlight problems, erm, then that could be good. If it would highlight problems and then a doctor or a medical person of some kind was alerted that you should go and talk to that person I could see that would be useful.	General sensor use	Advantages	Health monitoring
015AA	M	70+	<wash whole body>linked to personal hygiene and self-respect so I think I’d put that up there	ADLs	High Importance	Pride/Dignity/Self-Respect
017SC	M	55-69	with the technology that I need, I can use and I’m quite comfortable with it. Erm, I’m not a great one for having technology for the sake of technology	General sensor use	Future development	Focus on need
017SC	M	55-69	yep, if somethings got a use and it makes life easier then I’m all for it, but if someone has invented some technology and then tries to find a use for it, I don’t think that is a great improvement… If there is a need, get the technology to deal with it rather than develop technology and then find a use for it... We should get the machine to do whatever it wants to do properly and reliably rather…	General sensor use	Future development	Focus on need
017SC	M	55-69	I know I should be doing exercise and I know I shouldn’t be eating fatty foods so, you know, its down to me if I choose to do it or not and then its down to me what the consequences are. I know the consequences, I know the rules so, you know, its down to me and I should really just stick with it	ADLs	Influencing factors	Self-control
029MG	M	70+	well getting out of bed is, you’ve got to do that to do everything else	ADLs	High Importance	Relation to other activities
002FC	F	55-69	so I think, what ones would you change? You can get a lightweight hoover. You could get a cleaner if you’ve got the money. You can order in if you don’t want to cook… see I’m thinking I could get someone to do it	ADLs	Low Importance	Acceptance of assistance
027BB	M	55-69	light activity would be putting things in the dishwasher, heavy activity would be taking it out haha	ADLs	Activity Specificity	Household activity
007JR	F	55-69	With things like the household activity and the ironing, if I got to the stage where I couldn’t do that I would pay somebody to do it, so I don’t regard that as a heavy priority because – the same as do the shopping, I mean we’ve been having food, um Tesco, deliveries so I don’t regard them as a big thing because you can get somebody else to do it couldn’t you. Same as make the beds, erm	ADLs	Low Importance	Acceptance of assistance
010BC	M	55-69	<making the bed is not massively important> because you can get back in it without making it	ADLs	Low Importance	Little impact on function
008AE	F	70+	I can still go out and I do walking every day and I use the pedals that you bought me so I try to keep my exercise. And luckily, as you know me, I've always done yoga so I do believe that you have to use your body rather than sit in a chair and go arthritic. So I think I look at it and my attitude is a little bit different by doing yoga for a lot of years and knowing I got to keep my body mobile	ADLs	Additional Activity	Exercise/Sport
010BC	M	55-69	Once again I think probably light activities would probably be more important than heavy because you could always get somebody to do those couldn’t you – like we got for your mum	ADLs	Low Importance	Acceptance of assistance
027BB	M	55-69	well I mean when we go to exercise or do the exercise we normally do we wear heart monitors, so um, we don’t have a problem with wearing monitors at all really	Wearable sensors	Existing knowledge	Similar technology
004JC	M	70+	yeah the wearable ones are the best. They do monitor most things without having to make changes to your house sort of thing. Virtually they’ll just track you, what your doing, your steps, that sort of thing	Wearable sensors	Advantages	Unobtrusive
014PC	M	70+	Nobody knows I’ve got it do they, if you know what I mean? Unless someone goes down my pocket.	Wearable sensors	Advantages	Unobtrusive
023DK	M	55-69	I think, that’s – for me – the PIR movement sensor would be the most important to make sure that somebody is moving about	Environmental sensors	Advantages	Reassurance
018CW	F	70+	Someone is always listening to you, someone is always looking at you, that the only thing. There isn’t much privacy there, is it?	Environmental sensors	Disadvantages	Privacy issues
018CW	F	70+	its just that its something different anyway, because you know, you are wearing your watch on your hand. You don’t want to, um, to wear several, you know, more than a watch or something. You need to just have one thing or something <prefer env. over wearable>	Wearable sensors	Influencing factors	Combined use
031SG	F	55-69	I’d say hoovering was probably light housework, and I would say heavy housework would probably <moving furniture>, yeah, or maybe making a bed	ADLs	Activity Specificity	Household activity
024SK	F	55-69	its two cold meals and 1 hot meal, and it’s the hot meal that’s going to be the more important, wherever it comes, or whatever you call it – whether you have your hot meal at lunchtime, or whether you have your hot meal in the evening, preparing the hot meal is going to be a problem... A hot dinner proves, has more problematic, sort of, issues than a bowl of cornflakes or a sandwich or maybe a sl…	ADLs	Activity Specificity	Meal Preparation
021GD	F	70+	it all depends. If you live with somebody who quite likes cooking then that would be fine because, um, Tim, my husband, quite likes cooking so he’s quite happy to – sometimes he’ll say “oh, I’ll do” – we take it in turns to cook the dinner… but if one lived on ones own then it would be important to be able to do all three	ADLs	Influencing factors	Housing situation
010BC	M	55-69	well if you couldn’t go out, would you be – it could be the case that if you couldn’t go out it wouldn’t matter if they were washed and ironed or not so I guess its <wash & iron clothes> not really that important is it?	ADLs	Low Importance	Little impact on function
019GW	M	70+	"making the beds” I think depends on how much making the beds – if you are just pulling it straight it fine but if you are going to re-cover a duvet after its been washed, that’s probably a bit too heavy for a lot of people	ADLs	Activity Specificity	Changing the bed
011SC	F	55-69	I mean we can do it <stair use>all right at the moment so it's less important to us at the moment. If it becomes difficult we’ll probably get a stenna stairlift but at the moment we are fine and its not important to us at the moment	ADLs	Low Importance	Acceptance of assistance
003MC	M	55-69	the bottom one with the ring, where you have to have it on a finger I think it looks quite big and a bit clumsy for some people, and also when they’re doing washing up and washing, things like that I think you might get that	Wearable sensors	Disadvantages	Practicality of everyday use
030DG	M	55-69	the pocket, you can mislay very easy – “oh, where did I put that?”, you know, you have the same with your phone don’t you	Wearable sensors	Disadvantages	Easy to lose/forget/damage
019GW	M	70+	if you’ve got, um, a combined wrist watch and wrist sensor I think you are more likely to, er – I always get up and feel “oh I haven’t put my watch on, I’d better do that now”. It’s essential for me to put my watch on straight away… that would definitely be a requirement I think because then you would use it as a watch primarily probably	Wearable sensors	Influencing factors	Combined use
005PC	F	70+	ah yes I’ve got one. A FitBit	Wearable sensors	Existing knowledge	Similar technology
005PC	F	70+	its when you think you’ve done about 10,000 steps and then you look and its “oh I’ve only done two” you know haha	Wearable sensors	Advantages	Motivation
019GW	M	70+	it would be interesting, I don’t know if it would, you know, be useful. Or whether I would get, personally, anything out of it. But it would certainly allow me, if I wanted to take a scientific interest, to be able to analyse it. Just out of curiosity really.	Wearable sensors	Influencing factors	Curiosity/interest
030DG	M	55-69	if its on a chair they would get scuffed up and moved	Environmental sensors	Influencing factors	Limited use
032TB	M	55-69	I think these items will be great if they’re part of a package where things go wrong, so they’re looking for specific things. To have them as general, in every household, they’re just ornaments because they’re not actually part of a package that people are looking at, they’re not going to get a response or contact the emergency services. And then the number of times there would be false alarms, t…	Environmental sensors	Influencing factors	Health status
008AE	F	70+	I would now. I would have said when I was younger maybe not because they would be intrusive, but as I am now healthwise and at my age, I think anything that helps you has got to be a good idea to monitor so that you are a bit more safe with these gadgets	Environmental sensors	Influencing factors	Health status
017SC	M	55-69	from my point of view, if you use your common sense you know where you are anyway.	General sensor use	Influencing factors	limited use
017SC	M	55-69	Erm, but yeah, just as a day to day thing for your own number crunching and collecting numbers I don’t think they’re a great help	General sensor use	Influencing factors	limited use
019GW	M	70+	Obviously the ones that are installed on your ceiling or on your wall are not obtrusive at all, whereas you’ve got to remember to wear the other thing and of course you would realise that you have always got it with you	Environmental sensors	Advantages	Unintrusive
024SK	F	55-69	I mean considering how much we use our Fitbit to see how much we sleep and how much we move for exercise wise, and it will tell me how much exercise I’ve done, er, if it gave us more information, um, that would probably be – I’m not sure how useful it would be for us <to monitor ourselves>	Wearable sensors	Influencing factors	Limited use
027BB	M	55-69	preparing breakfast, particularly in this household, tends to be a lighter meal to prepare whereas obviously <dinner> involves using a cooker and an oven	ADLs	Activity Specificity	Meal Preparation
013MB	M	70+	I suppose it depends on how complex your evening meals are when you’re preparing dinner. At the moment I don’t see any significant difference between them	ADLs	Activity Specificity	Meal Preparation
017SC	M	55-69	because if I’m digging the allotment then I’m not doing any steps at all but I am doing a lot of exercise. On another day if I am walking up to the shops it’s a flat walk, no hills involved, its just steady so you can do a lot of steps without a lot of exercise, conversely you can so a lot of exercise without doing a lot of steps.	Wearable sensors	Disadvantages	practicality of everyday use
023DK	M	55-69	If I am not wearing something with pockets, where would I… would it clip onto… if you're wearing, like, a dress or something but with no pockets and no belt or anything, there’s not really anywhere to put it whereas with something on your wrist or something you can put on a belt around your waist.	Wearable sensors	Disadvantages	practicality of everyday use
018CW	F	70+	erm, its in your pocket and nobody can see it. <benefit>	Wearable sensors	Advantages	Unobtrusive
023DK	M	55-69	I’ve seen some similar, somewhere I’ve seen similar to the PIR setup in a room for motion sensor, just to check when people are actually moving. I can’t remember where – it might have been something like “Tomorrow’s World” or something like that. I saw it years ago	Environmental sensors	Existing knowledge	Media coverage
033AB	F	55-69	there are people like myself, particularly at night who have the door open, because in the dark its easier to see getting in and out. So if something saw you going past it, that would be okay, but if it only does it when its closed, that wouldn’t work for me, so I would find that one not so useful	Environmental sensors	Disadvantages	Habitual behaviour
019GW	M	70+	maybe as you get older – I mean, I don’t think I need any aids for anything at the moment haha, but you know, time will tell. You know, I can’t walk 20 miles like I used to, so – 7 is about my limit now.	Environmental sensors	Influencing factors	Health status
013MB	M	70+	it would be like having degrees of monitoring, starting off with the sort of basic level and then at the point at which you start getting indications that there is something amiss, moving up to the next level and so on	General sensor use	Influencing factors	Health status
006BR	F	70+	probably wouldn’t bother with any of them at the moment but as I got older maybe to make sure I was actually moving about enough. Because obviously you’ve got to move, erm but as I say its not something we would look at at the moment but, um, maybe in the future. Just something that monitors the fact that you are moving about enough because its very easy to just sit isn’t it and read or do things…	Environmental sensors	Advantages	Identify sedentary behaviour
024SK	F	55-69	yeah, imagine having a complete stranger come in and have to work with you quite intimate – well, very intimate – I mean, its just not natural, you know… . You know, if you have a completely new carer come in to these things for you, you haven’t instantly got a rappor. I mean, you feel embarrassed... there’s embarrassment because human beings do not naturally, you know, expose private actions to …	ADLs	Assistance (resistance)	Pride/Dignity/Self-Respect
011SC	F	55-69	we are at the moment we’re fine with doing all that sort of thing but I guess if you couldn’t – I mean it wouldn’t be too important because you could get somebody in to help wouldn’t you <wash and dry whole body>	ADLs	Low Importance	Acceptance of assistance
022CB	F	70+	I think its important to go up and down the stairs, because I’ve got stairs so I’ve got to go up and down stairs – I’m not in a bungalow. I wouldn’t say that if – I mean, when you go to shops you go up in the elevator don’t you and things.	ADLs	Influencing factors	Housing situation
011SC	F	55-69	I’d say that’s another midway because you can always – I mean I do go and have a pedicure and that, get my feet sorted so mid-way I’d say	ADLs	Low Importance	Acceptance of assistance
011SC	F	55-69	I’d say that’s sort of midway because we do click and collect now <shopping>	ADLs	Low Importance	Acceptance of assistance
012SH	F	55-69	Because things like doing the shopping I can do online shopping or I can find some idiot to do it for me but yeah, I mean,	ADLs	Low Importance	Acceptance of assistance
012SH	F	55-69	wash and iron clothes I can get somebody to do as I get older so that’s probably – although I do love my washing and ironing	ADLs	Low Importance	Acceptance of assistance
006BR	F	70+	I don’t know, its just, um, having it around my wrist I think. I can’t be bothered. It just tells you how many steps and look at it and think “that’s disgusting, you should be doing ten times that” sort of thing you know	Wearable sensors	Advantages	Motivation
018CW	F	70+	okay so probably that is the better one <actigraph>, that you’ve got it on your waist then and nobody can see it	Wearable sensors	Advantages	Unobtrusive
021GD	F	70+	I don’t fancy them, it’s a bit “big brother is watching you” but, um, I’m not at the stage where I’d need one of those so I don’t know	Environmental sensors	Influencing factors	Media influence
021GD	F	70+	, the only slight misgiving I have on that is, um, that if – that they could end up, sort of, replacing the one-to-one… So these would keep you safe, say, these would alert somebody to a situation perhaps, or give them information but they couldn’t replace the, sort of, the human contact element	Environmental sensors	Disadvantages	Reduced human contact
024SK	F	55-69	its not physical but it would be mental as in actually being able to contact other people, communications… being able to socialise	ADLs	Additional Activity	Socialising
018CW	F	70+	you need activities to keep you healthy, yeah, like um, you don’t want to, um loose your balance because if you lose your balance you can always fall, fall over, so you shouldn’t really, um. Some balancing exercises and um other exercises you could do for that.	ADLs	Additional Activity	Exercise/Sport
028PG	F	70+	I’m sort of in charge in the kitchen I suppose… I cook, and he said he washes up but he means “loads the dishwasher”… and he does generally do the hoover – he does generally get the hoover out, so yeah, I suppose we do things between us really, yeah.	ADLs	Influencing factors	Housing situation
012SH	F	55-69	“do the heavy household activities” is not important to me at all. I’ll get someone to do that haha	ADLs	Low Importance	Acceptance of assistance
012SH	F	55-69	taking care of my feet and toenails – I can get somebody to do that so that’s not important to me	ADLs	Low Importance	Acceptance of assistance
033AB	F	55-69	with taking care of feet and nails for everybody, because of the bending down again and also the manipulation to actually cut your toenails – not necessarily for me because its already hard for me!	ADLs	Influencing factors	Physical ability
012SH	F	55-69	So… ah… but then you can buy them funny chairs can’t you that lift you up so maybe in the middle	ADLs	Low Importance	Acceptance of assistance
012SH	F	55-69	Yeah, because I could buy my chair that tips me up couldn’t I? and I can get my Zimmer frame so yeah.	ADLs	Low Importance	Acceptance of assistance
014PC	M	70+	I like the one that goes in your pocket… well the fact that its in your pocket. With the other ones, well I don’t wear a watch – you know the one that looks like a wrist watch – well I don’t wear a watch. Err and I’ve got a ring. Got my wedding ring so I don’t need another ring. So the top one is ideal for me.	Wearable sensors	Influencing factors	Design
015AA	M	70+	to me, the most natural thing would be something you either wear there <wrist> or on a belt… because then its got some permanence.	Wearable sensors	Influencing factors	Design
020PP	F	70+	It would probably make me move around more often. Because one of my big hobbies in knitting. Its very easy to sit down at 8 o’clock at night and 10 o’clock realise you’ve been sitting for two hours and although your hands have been moving, your body hasn’t	Environmental sensors	Advantages	Identify sedentary behaviour
022CB	F	70+	I think those sensors at the top are a good idea, yeah… because it’ll give people a clue, if people were checking, how much the person – well it would. It would give them a lot of information, because people can – and they do – sit down for too long. And you should keep moving. And they don’t realise, eventually, how little they are moving	Environmental sensors	Advantages	Identify sedentary behaviour
031SG	F	55-69	<pressure mats> I think it only gets you what you need to know once you’ve got up. I don’t think it gives you what you want to know for the rest of the day, if people are able to walk around	Environmental sensors	Influencing factors	Limited use
022CB	F	70+	I couldn’t get in and out the bath. I was finding it more, increasingly, difficult so I thought, right, I got rid of my bath and had a proper walk-in shower done.	ADLs	Assistance (acceptance)	Reduced physical ability
022CB	F	70+	I’ve got a seat in my shower that I never use. I had that fitted – I did have that. I did say “can you fit me a seat, for when I need it”, and I did – I think I used it after I had my hip done, because I thought “better be on the safe side – I’ll sit on the seat”.	ADLs	Assistance (acceptance)	Reduced physical ability
023DK	M	55-69	yeah, I think if its monitoring heart rate and stuff like that – the movement – that basically covers what these things will do. This firstly then these secondary. A combination of both, but predominantly the <wearable> one. That definitely gives you more details of your personal health	Wearable sensors	Advantages	Health monitoring
022CB	F	70+	I think to myself “have I got my mobile with me when I’m in the house, all the time?” and no, I haven’t. And, er, anyway. That is one worry as you get older – if I fell over, I can’t move, what’s going to happen?	Wearable sensors	Influencing factors	Health status
022CB	F	70+	I found I couldn’t get down to clean the cooker so I have to pay people to come and clean it for me	ADLs	Assistance (acceptance)	Reduced physical ability
020PP	F	70+	I have a friend who really ought to walk with a walking stick but he won’t because its his dignity, its beneath him, and he wouldn’t be seen out in a wheelchair	ADLs	Assistance (resistance)	Pride/Dignity/Self-Respect
012SH	F	55-69	going up and down stairs, yeah it is important but then you’ve got gadgets now to help you haven’t you? Or I just move to a bungalow if I can	ADLs	Low Importance	Acceptance of assistance
012SH	F	55-69	Haha… But see if he wasn’t around I’d have to have someone to do my gardening properly because I don’t do that.	ADLs	Low Importance	Acceptance of assistance
016IA	F	55-69	. I suppose “doing shopping” isn’t really because someone else will do it for you	ADLs	Low Importance	Acceptance of assistance
032TB	M	55-69	I mean making the bed is just shaking a duvet, so actually it doesn’t really count	ADLs	Low Importance	Little impact on function
020PP	F	70+	I mean there is slightly but I would put them together for the purposes of this, yeah. well, because to my mind you need more motor skills to prepare dinner than you do for a breakfast or a lunch… but it needn’t be <more complex> because you can always prick holes in something and stick it in the microwave so	ADLs	Activity Specificity	Meal Preparation
006BR	F	70+	I’ve got one of those that I don’t use, because – well I should do… :	Wearable sensors	Existing knowledge	Similar technology
030DG	M	55-69	I mean, at the minute we’re saying yeah the Fitbit thing, the watch, would be the best one but then would you forget to put it on when you got older	Wearable sensors	Disadvantages	Easy to lose/forget/damage
027BB	M	55-69	from my point of view, unless you are doing gardening with gloves on, the ring – well depending how tight the ring fits it could be more of an annoyance	Wearable sensors	Disadvantages	practicality of everyday use
020PP	F	70+	, I would probably prefer the wrist or body – you know, you’ve got choices there of where to put it haven’t you.. if you were wearing it around your waist, if you’ve got a waist – it would be hidden from view, so you wouldn’t necessarily realise all the time that it was there	Wearable sensors	Advantages	Unobtrusive
023DK	M	55-69	you’d still get visitors coming round and stuff, and you don’t want them asking “oh, what are you doing? What’s that?” and stuff	Wearable sensors	Disadvantages	Reaction of other people
020PP	F	70+	I’ve heard about the anti-wandering ones because my friends mother-in-law had one of those haha – and the bed	Environmental sensors	Existing knowledge	Family/Friends
024SK	F	55-69	So it was quite important to monitor, you know, what she was doing. I was just thinking, you have the – I mean, the door one on the fridge maybe to check if anybody has opened the fridge to eat anything, that sort of thing… and the front door to make sure you haven’t gone out and not come back, sort of thing	Environmental sensors	Advantages	Reassurance
024SK	F	55-69	It can work both ways. It can make sure that the person that’s in the house is moving, and make sure that when you – when there’s no one there – that there isn’t any movement and you’ve got a sort of protection that way	Environmental sensors	Advantages	Reassurance
023DK	M	55-69	if there’s only 1 person in the house, and then all of a sudden there’s three or four things moving about – there’s somebody in a bedroom, someone in the living room, and then you think “this person lives on their own”, but there’s movement in two or three different places at one time – a quick phone call or something like that... Rather than find out later that they’ve been burgled	Environmental sensors	Advantages	Safety
023DK	M	55-69	My lungs are – everything admittedly is getting better, and without my Fitbit I wouldn’t have known that. So all these things for personal – yeah they do help out so I would be quite interested in something.	Wearable sensors	Advantages	Health monitoring
019GW	M	70+	I look forward to actually looking at the results when I go out for a walk or something	Wearable sensors	Advantages	Motivation
024SK	F	55-69	I wouldn’t mind at all because its for your own safety and if you're wearing that, then it means that somebody somewhere cares enough for you to be looked after	Wearable sensors	Advantages	Health monitoring
023DK	M	55-69	But it is there for you to add in meals and stuff like that. You can put it in, but yeah, something that’s – the technology’s there but at the moment its super expensive to get the proper ones	Wearable sensors	Disadvantages	cost
016IA	F	55-69	feet and toenails”, well you could go to a chiropodist, or get one to come to your house	ADLs	Low Importance	Acceptance of assistance
017SC	M	55-69	Okay the, doing the shopping – you can get other people to do that for you	ADLs	Low Importance	Acceptance of assistance
022CB	F	70+	– some old people, if you just – some people live on their own, they’ve got nobody, no family, nobody, and I think it’s, I think we ought to, as a society, reach out more to those sort of people… And that’s if they’ll take the help. Many of them won’t – they get old curmudgeons as they get older – “we don’t want to know” – they don’t want the help, “we’re okay on our own” but don’t they realise t…	ADLs	Assistance (resistance)	Pride/Dignity/Self-Respect
017SC	M	55-69	I’ve got mechanical assistance for all the jobs I need to do – dishwasher or doing the washing, all that sort of stuff.	ADLs	Low Importance	Acceptance of assistance
005PC	F	70+	I do the heavy <household activity> one haha, while I can get round the house okay	ADLs	Influencing factors	Physical ability
013MB	M	70+	relatively speaking I don’t think there’s a lot of difference because thinking of the sort of heavy, a pushing a hoover around, or brushes, you’re still getting rid of the dirt in the same way that you are in wiping down surfaces with disinfectant – if you do one without the other you still potentially have a problem	ADLs	Activity Specificity	Household activity
018CW	F	70+	a light household activity would be, like, doing just the normal things in the house. The dusting and, you know, just the tidying up. Erm Vacuum cleaning, that’s a bit on the heavy side I’ll say but, erm, you know there are other aids and things to be used. So floor vacuuming, that would be lighter and you can get lighter vacuums or something. As we said, light housework is dusting and, you know.	ADLs	Activity Specificity	Household activity
024SK	F	55-69	If you can pay for you own stanna lift then fantastic and it wouldn’t necessarily be a problem but if finance is a problem then going up and down stairs might be	ADLs	Assistance (resistance)	Cost
024SK	F	55-69	because if you're depressed you don’t feel like getting out of bed, but if you physically can’t get out of bed, that’s frustrating and, um, also it might make you feel depressed because you can’t get out of bed	ADLs	Influencing factors	Mental health
027BB	M	55-69	So going out is important, social contact is important.	ADLs	Additional Activity	Socialising
023DK	M	55-69	doing the shopping, that’s – you can do that on the internet now anyway. You can do most of it anyway	ADLs	Low Importance	Acceptance of assistance
031SG	F	55-69	it may fall out your pocket… and you’d need to remember to put it in there	Wearable sensors	Disadvantages	Easy to lose/forget/damage
020PP	F	70+	my initial first thought when I saw the pocket one is not all women’s clothes have pockets	Wearable sensors	Disadvantages	practicality of everyday use
022CB	F	70+	I wouldn’t wear it around my waist because that could irritate you. The one in your pocket, it, erm, knowing me I’d put it out with my tissue or something like that. And rings irritate me.	Wearable sensors	Influencing factors	Design
022CB	F	70+	Some people might prefer the ring because its neat and its away and its on your fingers I suppose. It depends if it is aesthetically pleasing	Wearable sensors	Influencing factors	Design
022CB	F	70+	I think, if you can wear something that you can instantly get in touch with somebody, or they can get in touch with you if they’ve realised there is something wrong, that is important.	Wearable sensors	Advantages	Health monitoring
033AB	F	55-69	if I was alone, the bed one would be useful, you know, if one of the kids was keeping an eye on me	Environmental sensors	Advantages	Reassurance
033AB	F	55-69	the idea of the chair one and, in early days, the one where walking about would be noticed, those were the two I would consider very important. And if I found, personally, if I saw that she wasn’t, she was staying on a chair all the time, I would probably have rung her or gone up to see her	Environmental sensors	Advantages	Reassurance
024SK	F	55-69	– as long as you can tell from that if people are moving, you know they’re moving around and if they’re not moving – there’s a problem	General sensor use	Advantages	Sedentary behaviour monitor
024SK	F	55-69	I suppose the door one… because you wouldn’t necessarily be able to tell where someone is moving, but you would be able to tell when they go out and when they come back, you know	Environmental sensors	Advantages	Safety
024SK	F	55-69	Expense wise, a little one would be cheaper than putting something in every room. That’s – you know, finance is another issue	Environmental sensors	Disadvantages	Cost
024SK	F	55-69	at the moment, no, not at all. We’re still a bit young for all of that! <adl monitoring>	General sensor use	Influencing factors	Limited use
024SK	F	55-69	for others who maybe couldn’t remember if they had got up and made a kettle or something, that might be a useful thing. um – “have I had a drink today?” um, oh no actually, I haven’t. I’ll go and have a drink. That kind of thing	General sensor use	Advantages	Activity reminders
009JJ	M	55-69	I have a bit of scepticism here because if somebody thinks they are being monitored, I mean theres the sort of “whats in it for them” and if they feel that people are just checking up on them, erm again thinking to my Mum, she would be quite canny so a device could easily be fooled.	General sensor use	Influencing factors	limited use
023DK	M	55-69	yeah, yeah, because someone will always do it for you <shopping>. And the same with most of the, perhaps, household chores because, you know, you can get someone to help <low importance)	ADLs	Low Importance	Acceptance of assistance
019GW	M	70+	essential, sort of, cleaning. Cleaning work surfaces, cleaning the toilet and, erm, washing the dishes. <light housework>	ADLs	Activity Specificity	Household activity
025JD	F	70+	dinner is more important because that’s the meal I cook. I don’t have breakfast and I have something light at lunch so that comes next.	ADLs	Activity Specificity	Meal Preparation
022CB	F	70+	that is what I think is very important, your social side, because instead of staying in, you’ve got to get out and about. Visit people. Do things	ADLs	Additional Activity	Socialising
018CW	F	70+	and of course getting in and out of bed and making beds, well you just do these things automatically without even thinking about it	ADLs	Low Importance	Autonomous activity
006BR	F	70+	...I've just bought myself a die cutter, an electronic die cutter...I’ve got a hand used one at the moment and I’m finding it harder with my wrists.	ADLs	Influencing factors	Physical ability
006BR	F	70+	I find walking a distance quite hard. I get very breathless.	ADLs	Influencing factors	Physical ability
025JD	F	70+	making beds can be hard – actually making them is okay, its when you come to changing things like sheets, covers, that’s the hard bit.	ADLs	Activity Specificity	Changing the bed
018CW	F	70+	Not as an activity <caring for feet and toenails>. I’ve never looked at it and thought “oh, every two weeks my feet need soaking and washing or whatever it is”, which, you know, you don’t need to depend on anyone, you can do it yourself… I suppose if I had to depend on someone, then it would be a different story	ADLs	Low Importance	Autonomous activity
025JD	F	70+	I’d go for the watch because not all trousers, or skirts, have pockets, erm, and a ring – I’m very fussy with the rings I wear. But I very much like the watch. I think that looks really nice actually	Wearable sensors	Influencing factors	Design
021GD	F	70+	I would say that that is one of the least obtrusive, the one in your pocket.	Wearable sensors	Advantages	Unobtrusive
020PP	F	70+	the ring one – I’m not sure, because if your fingers swell, which sometimes they do, that might be a bit restrictive… might get in the way, you know	Wearable sensors	Disadvantages	practicality of everyday use
025JD	F	70+	I like the wrist one, I think that, actually, depending what you put it on, it could almost be like a fashion jewellery type of thing	Wearable sensors	Influencing factors	Design
020PP	F	70+	door one, um, apart from the front doors, wouldn’t work too much for me because I tend to not close doors anyway	Environmental sensors	Disadvantages	Habitual behaviour
025JD	F	70+	I think the door one wouldn’t – I suppose if you had someone with dementia, it would tell you if they’d been out, or gone out when they shouldn’t.	Environmental sensors	Advantages	Safety
022CB	F	70+	It would be useful to know <your own movements> because, as I say, some people just sit around all day watching telly	Environmental sensors	Advantages	Identify sedentary behaviour
033AB	F	55-69	this is almost for me being the carer as opposed to being the person who is receiving it, but then I can also see, if it was me, if someone was monitoring it, as Tony said, it would have to be someone close, close by	Environmental sensors	Advantages	Reassurance
019GW	M	70+	I think with somebody with dementia it would be essential really	Environmental sensors	Influencing factors	Health status
020PP	F	70+	I do think that when you live alone, whatever your stage of mobility, you could fall over at any old time can’t you, so… yes. A reserved yes <to having some kind of system>… because I don’t like to think that I’m quite at the stage where I need it yet. But that the whole point, like, you should have them before you need them	General sensor use	Influencing factors	Health status
020PP	F	70+	the contact pads I suppose are good depending on what your stage of life is really	Environmental sensors	Influencing factors	Health status
025JD	F	70+	I have to be honest, I do online shopping only because when my hip was bad I couldn’t walk around a supermarket, and its so easy, so I still do that.	ADLs	Assistance (acceptance)	Reduced physical ability
025JD	F	70+	You know, as it is at the moment I probably, well I wouldn’t use any of them. But then again I am not in a position where I can’t do any of these things without help or anything	General sensor use	Influencing factors	Health status
025JD	F	70+	I’m up and down all the time now, but no, if it got to the stage where I did need that, I mean, bearing in mind that there’s always the threat of DVT if you spend too long sitting down. I mean, if you have somebody who’s had a stroke or something and they aren’t moving around much, I think that would be very informative.	Environmental sensors	Advantages	Identify sedentary behaviour
025JD	F	70+	for me, its very alien to think that you would need a chair sensor or a bed sensor, because those are the things that I just don’t, I automatically do without thinking	General sensor use	Influencing factors	Health status
027BB	M	55-69	doing the shopping. Right. Covid time, not many people do shopping do they? They get it all delivered now.	ADLs	Low Importance	Acceptance of assistance
019GW	M	70+	heavy” activities would be carrying things in and out of the house, bringing your shopping in, and erm, possibly taking major, sort of, trash things out to the bin… and moving appliances about… and installing new appliances	ADLs	Activity Specificity	Household activity
033AB	F	55-69	do heavy household doesn’t actually come under my vital to live… moving furniture around, or, erm, I mean scrubbing the floor would be heavy household to me. And cleaning windows and things like that	ADLs	Low Importance	Little impact on function
009JJ	M	55-69	its not terribly essential that they make the bed, quite honestly – and the duvet. These are less important, erm	ADLs	Low Importance	Little impact on function
025JD	F	70+	mean the sensor one you put in your pocket, that’s fine if you’ve always got a pockets but you don’t always have pockets	Wearable sensors	Disadvantages	practicality of everyday use
032TB	M	55-69	I don’t think that’s going to be very useful – well I can’t see it being helpful <appliance use>	Environmental sensors	Influencing factors	Limited use
026CB	F	70+	only if it left marks <environmental concerns>	Environmental sensors	Disadvantages	Housing damage
022CB	F	70+	I exercise on a daily basis. So every morning, I do exercises first thing in the morning so it means I can do all this, no trouble at all.	ADLs	Additional Activity	Exercise/Sport
020PP	F	70+	light housework I would count as being able to keep the kitchen clean, keep the bathroom clean. Heavy housework I would count as doing things like cleaning windows, erm, perhaps doing things like skirting boards and things like that. Light is sort of daily tasks in a way, what you would do everyday	ADLs	Activity Specificity	Household activity
025JD	F	70+	light activity would just be everyday cleaning, dusting, hoovering, that kind of thing. Erm, and heavy activity, that would be – well that’s what our cleaner does. I mean, that’s when you start moving furniture around and things like that.	ADLs	Activity Specificity	Household activity
013MB	M	70+	I’d put that a little bit, sort of, less because I mean if all you’re doing is pulling a quilt over it, or removing the quilt its not that much of a problem… I mean I just pull the quilt down to the bottom of the bed in the morning and pull it back up in the evening – end of.	ADLs	Low Importance	Little impact on function
032TB	M	55-69	I believe it’s a personal choice and that is based on my own dignity etc that that is what I would – I could ask for help as we go further down the list of importance	ADLs	Low Importance	Acceptance of assistance
021GD	F	70+	I would think that making the beds is less important because you can always get into an unmade up bed	ADLs	Low Importance	Little impact on function
008AE	F	70+	I think you need to socialise, otherwise I think you go into yourself too much and you end up wanting to. So I think socialising is very important, if possible	ADLs	Additional Activity	Socialising
022CB	F	70+	I think that is important because if you’ve got, see, people socially - *sigh* - there’s nothing worse than being alone, because you get depressed… I think that ought to be mentioned, meeting people and socialising with people and – that’s why I used to like going to my exercise class because that was social	ADLs	Additional Activity	Socialising
026CB	F	70+	the ring one I can imagine would be quite difficult if your hands are in and out of water	Wearable sensors	Disadvantages	practicality of everyday use
018CW	F	70+	yeah, it counts the steps, it tells you how many miles you’ve done and to me I find it pretty accurate. It tells you how many calories you burn, erm, and also how many steps. Miles, steps, calories, the time and the duration it took you to do those steps	Wearable sensors	Existing knowledge	Similar technology
027BB	M	55-69	I don’t think I would find it a problem unless it affected my sleep, you know, if it was uncomfortable ad woke me up.	Wearable sensors	Disadvantages	Comfort
027BB	M	55-69	: its worth noting, because one question would be if it does mark, then people would say “well then, I’ve got to redecorate” -	Environmental sensors	Disadvantages	Housing damage
019GW	M	70+	not really I don’t think so, no. No, I think that would be, erm, overkill really on the technology <for people without dementia>	Environmental sensors	Influencing factors	Technology "overkill"
027BB	M	55-69	well, personally I think most people tend to think they’re quite active until they’re measured and they suddenly realise just how much down time they’ve got	General sensor use	Advantages	Sedentary behaviour monitor
013MB	M	70+	shopping is – its important but I mean you can get – if you’re not physically shopping you can do online shopping	ADLs	Low Importance	Acceptance of assistance
013MB	M	70+	well living in a bungalow that’s not really an issue. Um, its fine when I’m at, you know, in somebody else’s properties or outside but living at home at the moment its not a problem with a bungalow	ADLs	Influencing factors	Housing situation
014PC	M	70+	. Brendan doesn’t do any ironing for me now does he? He used to do a lot but he don’t do it now. He washes my duvet and my bed linen because it all gets, sort of, mixed up in my washing machine.	ADLs	Low Importance	Acceptance of assistance
028PG	F	70+	I suppose there is a difference because generally breakfast and lunch it would just be cereal and a sandwich or something whereas a meal, there’s a lot more cooking involved	ADLs	Activity Specificity	Meal Preparation
028PG	F	70+	<socialising>Yes, very important, yeah. That’s why while its been like this the telephone has taken a hammering because you’ve not been able to meet up as much, so yes, I do think it is, definitely. A lot	ADLs	Additional Activity	Socialising
025JD	F	70+	Its less intrusive like that <on the wrist>	Wearable sensors	Advantages	Unobtrusive
028PG	F	70+	I think comfort-wise it would be better on your wrist than if you’ve got something fastened around your waist	Wearable sensors	Influencing factors	Design
028PG	F	70+	I wouldn’t like the look of it anyway <ring>. Erm, I wouldn’t like to think I’ve got – no, I wouldn’t like that at all. Just wouldn’t like it on my hand	Wearable sensors	Influencing factors	Design
028PG	F	70+	I wouldn’t find that comfortable <ring>	Wearable sensors	Disadvantages	Comfort
015AA	M	70+	I don’t think I need to know, you know, and if I feel thirsty I drink, if I’ve just been out working in the village I’ve come back and had a pint of orange juice, you know? I’m comfortable with the way I am living at the moment	Environmental sensors	Influencing factors	limited use
025JD	F	70+	but if I was unfortunate enough to be struck down with something like dementia then the one on the door would be essential – on the front door would be essential	Environmental sensors	Influencing factors	Health status
028PG	F	70+	at least we are at the minute <self-sufficient>, at the moment, yeah. it’s the company thing, is the main thing I think, you know, for us… more than the physical things that we need at this moment in time. I mean, that’s, um, that’s just at this moment in time but we try to keep things going as much as we can, yeah.	ADLs	Additional Activity	Socialising
021GD	F	70+	one can always live in a house that is not that tidy and not, um, its not going to affect whether you are, sort of, capable of fending for yourself. If the house gets dirtier then its not the end of the world whereas if you can’t go to the loo or go up and down stairs then you’re a bit stuffed if you don’t live in a bungalow	ADLs	Low Importance	Little impact on function
019GW	M	70+	do heavy household activity” has got to go to the left, because you can get other people to help do that very often. Erm, “wash and iron clothes”, you can actually sub-contract that to someone else… taking care of feet and toenails”, erm, chiropodists can do that for you... “doing the shopping”, again you can have an errand list and someone could do that for you... “preparing dinner” you could ge…	ADLs	Low Importance	Acceptance of assistance
028PG	F	70+	initially I would have said in your pocket, but if you’ve not got a pocket I suppose the one around the waist where it’s out of the way probably	Wearable sensors	Advantages	Unobtrusive
031SG	F	55-69	depending on what activity you’re doing, whether it would fall out of your pocket.	Wearable sensors	Disadvantages	Easy to lose/forget/damage
019GW	M	70+	The problem I think with the first one, which monitors use of a socket, is that you would need a degree of standardisation of what was plugged into that socket, and very often in houses that can be a bit hap-hazardous as to what’s plugged in.	Environmental sensors	Influencing factors	limited use
022CB	F	70+	no not really because I’m pretty active. I think I am. I think I am, anyway. Erm, but a while ago I was offered grab rails and I thought “do I really want grab rails yet?” – no, I don’t!	Environmental sensors	Influencing factors	limited use
032TB	M	55-69	I think I would damage it because of the amount of times I wash my hands and the amount of times I’m washing up etc, that having that ring on my finger, I’d have to take it off each time	Wearable sensors	Disadvantages	Easy to lose/forget/damage
032TB	M	55-69	now is it washable? Because I have left things in my pocket before and put it through the washing machine… if it does go in a pocket, many people are liable to wash it!	Wearable sensors	Disadvantages	Easy to lose/forget/damage
033AB	F	55-69	I’d consider using the one on your hip, in your pocket, or on your arm. I wouldn’t use a ring… I’d worry that it might fall off, especially as you got older because your fingers get thinner, and also I just wouldn’t like it	Wearable sensors	Disadvantages	Easy to lose/forget/damage
029MG	M	70+	it looks cumbersome to be honest. It doesn’t look – I don’t know, it doesn’t, its more visible whereas the watch and the one in your pocket is just out of the way and, I don’t know, I think that’s probably what it is. I’d rather have something that’s just innocuous is probably the word that I want, that I’m looking for	Wearable sensors	Advantages	Unobtrusive
026CB	F	70+	it sounds like a bit of a pain <applicance use>	Environmental sensors	Influencing factors	Limited use
028PG	F	70+	yeah, no I think we would know what we are doing. I don’t think we’d need data to tell us what we were doing… personally, I don’t think it would help, I don’t think it would make any difference to us to see it written down in the data round the house	Environmental sensors	Influencing factors	Limited use
005PC	F	70+	I think I’d be frightened of it falling out of my pocket for a start	Wearable sensors	Disadvantages	Easy to lose/forget/damage
032TB	M	55-69	when I was away from home and walking I was able to phone Anne twice a day, for my own piece of mind that Anne was okay, so if I had an app that I could link to my phone to see if, you know, Anne was moving around etc, then I would know that Anne’s okay.	General sensor use	Advantages	Reassurance
025JD	F	70+	its very hard because I can do it all, so its trying to work out what I would want if I couldn’t do certain things.	General sensor use	Influencing factors	Health status
026CB	F	70+	light would be just dusting, or, and heavy would be, I would say, would be hoovering because you’re moving furniture and things like that	ADLs	Activity Specificity	Household activity
019GW	M	70+	most of the time <I> wear a women’s watch actually, which monitors my sleep and my, sort of, activities. Its got a pedometer built into it and it measures my sleep patterns so I use tend to wear that 24hours a day.	Wearable sensors	Existing knowledge	Similar technology
008AE	F	70+	probably-in the pocket, I might not be aware that it's there and I would perhaps forget it was there and not be sure to take it out if I was to wash that garment so	Wearable sensors	Disadvantages	Easy to lose/forget/damage
013MB	M	70+	I just find sticking the Fitbit in the pocket, out of the way – if it was on my wrist there’s always the possibility of it getting knocked. If I’m out in the garden its going to get, sort of, dirty anyway… I have enough problems sort of cleaning the watch when I’m finished on there sometimes so I’d rather have things not on my wrists.	Wearable sensors	Disadvantages	Easy to lose/forget/damage
029MG	M	70+	I think, probably, a lot of those that you’ve shown are more for the benefit of the researcher than the benefit of the people in the house.	Environmental sensors	Influencing factors	Limited use
031SG	F	55-69	if you’re not moving about, maybe they would send in a district nurse to physio your legs or something, or something like that… I think that would be a good idea. Especially if you start to get unsteady on your feet and things like that, or if you can’t move around as much	General sensor use	Advantages	Health monitoring
031SG	F	55-69	as you get worse as you get older, you know, you might lose some sight or something like that, you know, so having a sensor for getting up and down and that sort of thing, they would know wouldn’t they, what, how much they’re moving. I don’t know, yeah. I don’t think it’s a bad idea as you get older	General sensor use	Advantages	Sedentary behaviour monitor
022CB	F	70+	I can always get somebody to do my shopping… it is slightly less important, yeah, because Tamsin did my shopping for ages until I could go out again.	ADLs	Low Importance	Acceptance of assistance
025JD	F	70+	I mean, we don’t do any household – well, we do minimal housework. We do cleaning – we keep the kitchen and bathrooms clean, and hoover the carpets but our lovely lady does all the rest	ADLs	Low Importance	Acceptance of assistance
019GW	M	70+	depending on where you live you’ve got to get up and down the stairs	ADLs	Influencing factors	Housing situation
027BB	M	55-69	but then again, that tends to be something that is overlooked <taking care of feet/toenails>. You know, you get out the shower and all you do is get dried and get dressed… unless they get a, you know, a problem like athletes foot or something like that	ADLs	Low Importance	Autonomous activity
026CB	F	70+	I wouldn’t say its important because you can employ someone to do the garden	ADLs	Low Importance	Acceptance of assistance
028PG	F	70+	if we couldn’t get up and down the stairs I suppose we could have a stairlift	ADLs	Low Importance	Acceptance of assistance
021GD	F	70+	its difficult to say isn’t it because I mean, its obviously walking outdoors and doing the shopping are all part of independence but I mean, they’re not vital to your everyday, um, sort of, existence	ADLs	Low Importance	Little impact on function
032TB	M	55-69	take care of feet and toenails. I mean we do, but I don’t really think about that as being essential. We do it maybe once a week if that	ADLs	Low Importance	Autonomous activity
029MG	M	70+	doing the shopping wouldn’t be a problem because we’ve got family close by	ADLs	Low Importance	Acceptance of assistance
006BR	F	70+	Keeping my hands active, I find that if I knit and crochet – that’s what I’ve done a lot – if I don’t they stiffen up. But as long as I use them everyday to do something like that they’re fine.	ADLs	Influencing factors	Physical ability
006BR	F	70+	because he’s got arthritis so that might be good because he does find it hard to get up out of a chair you know, he gets a bit stiff	ADLs	Influencing factors	Physical ability
008AE	F	70+	If your fingers are working and you haven't got arthritis it's <preparing food> a good idea, otherwise I think frozen comes in as useful	ADLs	Influencing factors	Physical ability
015AA	M	70+	you don’t know what lies ahead with the mind, erm, you know, we’ve seen so many of our friends and people who have been healthy for a long time and then some mental problem has started in their later years. So that you can’t really foresee but it is a concern. Physically doing things I think is an important way of maintaining independence. You don’t have to be untra-fit but you need to be supple …	ADLs	Influencing factors	Physical ability
015AA	M	70+	I’m used to wearing a Fitbit so a, erm, wrist thing wouldn’t bother me. Concern with the one in the pocket would be whether it gets damaged, or losing it, or things like that… as I don’t wear rings because I do a lot of gardening and things	Wearable sensors	Disadvantages	Easy to lose/forget/damage
032TB	M	55-69	I don’t think I’d like things on my wrist – my wrist is my watch… it depends if that could all be one thing, that wouldn’t be too bad, but I don’t think I would have 2 things on my wrist, or one on each wrist. I don’t think I’d have that.	Wearable sensors	Influencing factors	Combined use
019GW	M	70+	the one that fits in the pocket – same sort of thing really. You can change your trousers, or you can get ready to go to bed at night and you can take things out of your pocket and again, it can get left on the shelf and you forget to actually have it in your pocket.	Wearable sensors	Disadvantages	Easy to lose/forget/damage
021GD	F	70+	or like a Fitbit that will beep if its telling you you’re being a lazy whatsit and sat too long in one place and you need to get up	Wearable sensors	Advantages	Motivation
025JD	F	70+	if you’re not particularly able then I would think the chair monitor – you know, you do not want people sitting day-in, day-out and not moving.	Environmental sensors	Influencing factors	Health status
029MG	M	70+	not that I can think of <any use>. As I say, I think that they’re probably more important to help people like yourself in research rather than the individual.	Environmental sensors	Influencing factors	Limited use
028PG	F	70+	, I only think that’s helpful for people that are really housebound, on their own, probably half bed-ridden and can’t move.	Environmental sensors	Influencing factors	Health status
032TB	M	55-69	I think for me, this would be great for people to worry less	General sensor use	Advantages	Reassurance
008AE	F	70+	Before I like to be on my own, but now that as you get older and you start having issues I think you need things like the watch or the door sensors to help you live a life independently because when things happen, an illness or whatever – arthritis like me, it's handy to have gadgets that are there that in an emergency you can use. So I think that having them now is quite a good idea.	General sensor use	Advantages	Reassurance
022CB	F	70+	I have to admit I do pay somebody to look after my feet and toenails… Well you see, when you have bad hips, you can’t bend down haha. And when you’ve had you hips done, you definitely can’t bend down for ages	ADLs	Influencing factors	Physical ability
022CB	F	70+	make the beds, you can get out the bed the same that you got in… or the other way around, you get in the same way you got out haha	ADLs	Low Importance	Little impact on function
025JD	F	70+	, its just as your body gets weaker and your joints start to pack up, erm, I mean a lot of those – anything that requires real physical movement, they’re the ones that can get difficult when you get so much older.	ADLs	Influencing factors	Physical ability
025JD	F	70+	things like taking care of feet and toenails, that’s something that I think, as you get older, is difficult. Unless you are like me, I mean I can still touch the floor with my hands but, erm, a lot of elderly people won’t be able to	ADLs	Influencing factors	Physical ability
029MG	M	70+	it would probably get damaged more around your waist, when you're doing, er, working in the house	Wearable sensors	Disadvantages	Easy to lose/forget/damage
019GW	M	70+	I think the ring can pose a problem, particularly of you are doing work, you can actually catch the ring in something and harm your finger. And erm, I mean, you know, I wear a wedding ring and another ring and I take those off if I am going to do some work for safety reasons. So I think you would be taking that off I would imagine, and perhaps forgetting to put it back on again	Wearable sensors	Disadvantages	practicality of everyday use
025JD	F	70+	I mean when people become very elderly you don’t expect them to do a lot but if you’re in your 70s, you should be fairly active still, and if you’re not I think its important that you do have some way of knowing how long you have sat for, because, you know, it doesn’t do you any good to sit for hours on end	Environmental sensors	Advantages	Identify sedentary behaviour
008AE	F	70+	I wouldn't have done a long time ago, but I would now <be happier living alone with an envionmental sensor>	Environmental sensors	Advantages	Reassurance
025JD	F	70+	the door one would not be of any use at the moment because of the dog, so it wouldn’t tell you anything.	Environmental sensors	Disadvantages	Habitual behaviour
018CW	F	70+	Um, yeah, at least it can monitor you if you are going out through the door or something, its pretty good for the demented, especially is they are going out the house and then nobody know where you are, probably that device will alert people to see “you are not in, you went out” so it could save them time probably	Environmental sensors	Advantages	Reassurance
025JD	F	70+	the anti-wandering – again, if you’ve got somebody with dementia, the anti-wandering is ideal because you can pick up if they’ve gone out or gone somewhere they shouldn’t, then you alert somebody immediately to come and get them back.	Environmental sensors	Advantages	Reassurance
019GW	M	70+	you’ve got the people who consider themselves independent and they’re not. There’s a lot of people who, you know, “I’m independent, I don’t need that help” but clearly they do, and you’ve got to, sort of, get over that barrier haven’t you, to actually make them want to have this technology.	General sensor use	Influencing factors	Technology acceptance
025JD	F	70+	the household stuff is lower down in my priorities, because no one ever went to their death thinking “oh I wish I’d done more ironing”	ADLs	Low Importance	Little impact on function
